# Supplementary material for: Meningioma Surgery in Patients ≥70 Years of Age: Clinical Outcome and Validation of the SKALE Score
Source: J Clin Med. 2021 Apr 22;10(9):1820. doi: 10.3390/jcm10091820 (PMC8122404; doi:10.3390/jcm10091820)
Supplement: Supplementary file 1 [file jcm-10-01820-s001.zip]

Archive with 1 entries (1 files):
- jcm-1172290-supplementary.pdf
